# Supplementary material for: Using Integrative Behavior Model to Predict COVID-19 Vaccination Intention among Health Care Workers in Indonesia: A Nationwide Survey
Source: Vaccines (Basel). 2022 May 4;10(5):719. doi: 10.3390/vaccines10050719 (PMC9145718; doi:10.3390/vaccines10050719)
Supplement: Supplementary file 1 [file vaccines-10-00719-s001.zip]

Archive with 3 entries (3 files):
- Supplementary_Figure S1_IBM.pdf
- Supplementary_Table S1.pdf
- Supplementary_Table S2.pdf
